# Supplementary material for: Stability of Intracellular Protein Concentration under Extreme Osmotic Challenge
Source: Cells. 2021 Dec 14;10(12):3532. doi: 10.3390/cells10123532 (PMC8700764; doi:10.3390/cells10123532)
Supplement: Supplementary file 1 [file cells-10-03532-s001.zip]

Archive with 1 entries (1 files):
- cells-1463969-supplementary.pdf
